# Supplementary material for: Community density patterns estimated by species distribution modeling: The case study of an insect virus interaction
Source: PLoS One. 2025 Jun 10;20(6):e0299183. doi: 10.1371/journal.pone.0299183 (PMC12151466; doi:10.1371/journal.pone.0299183)
Supplement: S1 File — Bioclimatic predictor raster stacks are loaded, glm models for densities of insests and virus prevalence are fitted, and correlations between these predicted variables at the sampling points are performed. Finaly anova is performed to evaluate the hierarchical effects of site, storage bags and tubercule on virus infection. Libraries MASS, raster, mapplots, rgdal and matrixStats are used. (R file) [file pone.0299183.s002.R]

# Dupas et al script
# Community density patterns estimated by species distribution modeling: the case study of an insect virus interaction
# Dupas, Stéphane1,2, Zeddam, Jean-Louis1,2, Orbe, Katherine3, Barrera Gloria4, Villamizar, Laura Fernanda4, Mora, Patricia1, Suquillo, Jovanni3, Dangles, Olivier1,2, Lopez-Avilla, Aristóbulo4, Cotes-Prado, Alba-Marina4, Silvain, Jean-Francois2.
# 
# 1. Pontificia Universidad Católica del Ecuador, Facultad de Ciencias Naturales y Biológicas, Quito, Ecuador
# 2. IRD, Institut de Recherche pour le Développement, UR 072, Laboratoire Evolution, Génomes et Spéciation, UPR 9034, Centre National de la Recherche Scientifique (CNRS), 91198 Gif sur Yvette Cedex, France et Université Paris-Sud 11, 91405 Orsay Cedex, France.
# 3. Instituto Nacional Autónomo de Investigaciones Agropecuarias, km 1 vía Quito-Alóag, parroquia Cutuglahua, cantón Quito, provincia de Pichincha, Región Interandina Casilla: 17-01-340, Quito Ecuador
# 4. CORPOICA-Centro de Investigación Tibaitatá, Kilómetro 14, vía Mosquera, Cundinamarca, Colombia

#
# Save the srcipt un a directory
# Download and extract the following zip in the directory
# Set this directory

library(MASS)
library(raster)
library(mapplots)
library(rgdal)
library(matrixStats)
setwd("/media/dupas/2To/IRD/ARTICLES/ECOFOR/VIRUSGRadients/2023/data/")

###############
#             #
#  FUNCTIONS  #
#             #
###############

aggregation <- function(df,BY,methodes)
{
  # Function to aggregate lines of a data.frame
  # arguments
  # df: data.frame to aggregate
  # BY: columns to use for aggregation of lines, lines having the same value in all the columns will be aggregated
  # value
  # a data.frame aggregated. Numeric and integer columns are given mean value of aggregated lines. Character and other class
  # of vectors are given collapsed character string value, or first value if all the same
  
  df$MergeBY <- NA
  for (ligne in 1:nrow(df)){df$MergeBY[ligne]=paste(df[ligne,BY],collapse="_")}
  df <- df[order(df[,"MergeBY"]),];rownames(df)=1:nrow(df)
  df_return=df[1,];df_return=df_return[-1,]
  ligne=1
  methodes = append(methodes,"Name")
  while (ligne <= dim(df)[1])
  {
    print(ligne)
    lignes = which(df[,"MergeBY"]==df[ligne,"MergeBY"])
    if (length(lignes)==0) {ligne=ligne+1} else{
      sub_df <- df[lignes,]
      if (length(lignes)>1) {df_return <- rbind(df_return,sub_df[1,])
      for (colonne in 1:dim(sub_df)[2]) {
        df_return[nrow(df_return),colonne] = switch(methodes[colonne],
                                                    Mean = mean(na.omit(sub_df[,colonne])),
                                                    Sum =  sum(na.omit(sub_df[,colonne])),
                                                    Name = na.omit(sub_df[,colonne])[1],
                                                    Paste = paste(sub_df[,colonne],collapse="_"),
                                                    Max = max(na.omit(sub_df[,colonne]))
        )
      } 
      }
      else {df_return <- rbind(df_return,df[lignes,])}
      ligne=ligne+length(lignes)
    }
  }
  return(df_return[,-ncol(df_return)])
}

##################
#                #
#   Predictors   #
#                #
##################

download.file(url="https://biogeo.ucdavis.edu/data/worldclim/v2.1/base/wc2.1_30s_bio.zip", destfile="wc2.1_30s_bio.zip")
unzip("wc2.1_30s_bio.zip")
download.file(url="https://biogeo.ucdavis.edu/data/worldclim/v2.1/base/wc2.1_30s_elev.zip", destfile="wc2.1_30s_elev.zip")
unzip("wc2.1_30s_elev.zip")
#predictors23 <- stack(c("elev_23.bil",paste("bio", 1:19, "_23.bil",sep="")))
#predictors33 <- stack(c("elev_23.bil",paste("bio", 1:19, "_23.bil",sep="")))

for (layer in c("elev",paste("bio", 1:19,sep="")))
{
  merged <- merge(raster(paste(layer,"_23.tif",sep="")),raster(paste(layer,"_33.tif",sep="")))
  writeRaster(merged,paste(layer,".tif",sep=""),format="GTiff",overwrite=TRUE)
}

xmin<--81;xmax<--69;ymin<--5;ymax<-13
resolution <- 0.008333333333333333333
Offset=c(round((90-ymax)/resolution,0),round((180+xmin)/resolution,0))
Region.dim=c(round((ymax-ymin)/resolution,0),round((xmax-xmin)/resolution,0))

insect <- read.table("datosFeromonas.csv",header=TRUE)
insect$logDIas <- log(insect$Dias)
predictors <- stack(c("wc2.1_30s_elev.tif",paste("wc2.1_30s_bio", 1:19, ".tif",sep="")))
#predictors <- stack(c("wc2.1_10m_elev.tif",paste("wc2.1_10m_bio", 1:19, ".tif",sep="")))
predictors <- crop(predictors,extent(c(xmin,xmax,ymin,ymax)))
names(predictors) <- c("elev",paste("bio", 1:19,sep=""))

##################
#                #
#   Map Tecia    #
#                #
##################

insect <- insect[insect$Dias!=0,]
insect$logDias <- log(insect$Dias)
bioclim_data <- extract(predictors,insect[,c("X","Y")])
insect_bioclim <- cbind(insect,bioclim_data)
insect_bioclim <- insect_bioclim[which(abs(insect_bioclim[,c("elev")]-insect_bioclim[,c("elev")])<200),]

dep="Tec"
tec <- na.omit(insect_bioclim[,-which(colnames(insect_bioclim)%in%c("Phth","Sym"))]);dim(tec)
formula.glm2 <- as.formula(paste(dep,"~logDias+Northern_Ecuador+Central_Colombia+Venezuela+",paste(c("elev",grep("bio",colnames(tec),value=TRUE)),sep="",collapse="+"),"+","I(",paste(c("elev",grep("bio",colnames(tec),value=TRUE)),sep="",collapse="^2)+I("),"^2)"))
fullmodelTec <- glm.nb(formula.glm2,data=tec)
resultTec <- step(fullmodelTec,k=log(length(fullmodelTec$residuals)))
summary(resultTec)
# Tec Map
#

X <- xyFromCell(predictors,1:3110400)[,1]
Y <- xyFromCell(predictors,1:3110400)[,2]
predictors$Venezuela <- (Y > - 0.4209445585*X - 22.471889117)
predictors$Central_Colombia <- (Y <  - 0.4209445585*X - 22.471889117)&(Y >  - 0.7518248175*X - 54.1382481752)
predictors$Northern_Ecuador  <- (Y > -6.7622097678* X -523.3001761409)&(Y < - 0.7518248175*X - 54.1382481752)
predictors$Central_Ecuador <- (Y < -6.7622097678*X -523.3001761409)
rm(X);rm(Y)
predictors$logDias <- log(7)

tecMap <- predict(predictors,resultTec,type="response")
tecMap[tecMap>250] <- 250
plot(tecMap)
writeRaster(tecMap,"tecActGLM.tif",driver="GTiff",overwrite=TRUE)


###############
# Mapeo Virus #
###############
################
#              #
#   Map p89    #
#              #
################

tecMap <- raster("tecActGLM.tif")

p89 <- read.table("virusecofor.txt")
dep="p89"

P89 <- p89 ; P89$N <- 1
aggregP89 <- aggregation(df = P89,BY = "Sitio",
                         methodes = c("Name","Name","Name","Mean","Mean","Sum","Name","Mean","Mean","Mean","Mean","Name","Name","Sum"))

dep="p89"
bioclim_p89 <- extract(subset(predictors,c("elev","bio1","bio6","bio9","bio12","bio18")),p89[,c("X","Y")])
bioclim_p89 <- cbind(p89,bioclim_p89)
bioclim_p89[1,]
formula.glm <- as.formula(paste(dep,"~",paste(c("elev",grep("bio",colnames(bioclim_p89),value=TRUE)),sep="",collapse="+")))
fullmodelp89 <- glm(formula.glm,data=bioclim_p89,family=binomial)

resultp89 <- step(fullmodelp89,k=log(length(fullmodelp89$residuals)))
summary(resultp89)$coefficients
anova(resultp89,test = "Chisq")
p89plot <- predict(predictors,resultp89,type="response")
plot(p89plot)
writeRaster(p89plot,"p89predPlot.tif",format="GTiff",overwrite=TRUE)


#
# Correlations
#
# 1) correlations only on p89 points

aggregP89$predTec <- extract(tecMap,aggregP89[,c("X","Y")],type="response")
aggregP89$predP89 <- extract(p89plot,aggregP89[,c("X","Y")],type="response")
cor(aggregP89$predTec,aggregP89$predP89)
lmTecP89_p89<-lm(asin(predP89^.5)~predTec,data=aggregP89)
cor(asin(aggregP89$predP89^.5),aggregP89$predTec)
summary(lmTecP89_p89)
svg("P89LocTecP89biPlot.svg")
plot(aggregP89[,"predTec"],aggregP89[,"predP89"],width=15, height=15, unit="cm", res=300,pointsize=5,xlab="Tecia solanivora predicted density",ylab="PhoGV predicted prevalence", sub=paste("slope=",round(summary(lmTecP89_p89)$coefficients[2,1],3)," p=",round(summary(lmTecP89_p89)$coefficients[2,4],3),sep=""))
dev.off()
pdf("../MEE/Figures/figure3.pdf")
plot(aggregP89[,"predTec"],aggregP89[,"predP89"],width=15, height=15, unit="cm", res=300,pointsize=5,xlab="Tecia solanivora predicted density",ylab="PhoGV predicted prevalence", sub=paste("slope=",round(summary(lmTecP89_p89)$coefficients[2,1],3)," p=",round(summary(lmTecP89_p89)$coefficients[2,4],3),sep=""))
dev.off()

# 2) Correlation on representative range
# representativeness of the results

library(matrixStats)
insect_bioclimTec <- insect_bioclim[-c(grep("Neg",insect_bioclim[,1]),grep("abs",insect_bioclim[,1])),]

p89Var  <- c(grep("elev",names(resultp89$coefficients),value=TRUE)[!grepl("I\\(",grep("elev",names(resultp89$coefficients),value=TRUE))],
             grep("bio",names(resultp89$coefficients),value=TRUE)[!grepl("I\\(",grep("bio",names(resultp89$coefficients),value=TRUE))])
p89Mask <-subset(predictors,"elev")>0
for (var in p89Var)
{
  p89Mask <- p89Mask*(subset(predictors,var)>min(bioclim_p89[var]))*(subset(predictors,var)<max(bioclim_p89[var]))
}
plot(p89Mask)

# tec
tec <- tec[-grep("abs",tec$Sitio),];dim(tec)
tec <- tec[-grep("Neg",tec$Sitio),];dim(tec)
TecMask <-subset(predictors,"elev")>0
tecVar  <- c(grep("elev",names(resultTec$coefficients),value=TRUE)[!grepl("I\\(",grep("elev",names(resultTec$coefficients),value=TRUE))],
             grep("bio",names(resultTec$coefficients),value=TRUE)[!grepl("I\\(",grep("bio",names(resultTec$coefficients),value=TRUE))])
for (var in tecVar)
{
  TecMask <- TecMask*(subset(predictors,var)>min(tec[var]))*(subset(predictors,var)<max(tec[var]))
}
plot(TecMask)

fullMask <- TecMask*p89Mask

plot(fullMask)
writeRaster(TecMask*p89Mask,"ClimaticRangeCovered.tiff",overwrite=TRUE)
fullMask[fullMask==0] <- NA
p89masked <- p89plot*fullMask
tecmasked <- tecMap*fullMask
plot(p89masked)
plot(tecmasked)
fullrange <- data.frame(p89=na.omit(values(p89masked)),Tec=na.omit(values(tecmasked)))
plot(fullrange$Tec,fullrange$p89,width=15, height=15, unit="cm", res=300,pointsize=5,xlab="Tecia solanivora predicted density",ylab="PhoGV predicted prevalence", sub=paste("cor=",round(cor(fullrange$Tec,asin(fullrange$p89)),3),sep="")) # round(summary(lm(asin(fullrange$p89)~fullrange$Tec))$r.squared,3)
cor(fullrange$Tec,asin(fullrange$p89))
summary(lm(fullrange$p89~fullrange$Tec))
svg("P89LocTecP89biPlot_fullrange.svg")
plot(fullrange$Tec,fullrange$p89,width=30, height=30, unit="cm", res=300,pointsize=5,xlab="Tecia solanivora predicted density",ylab="PhoGV predicted prevalence", sub=paste("cor=",round(cor(fullrange$Tec,asin(fullrange$p89)),3),sep=""))
dev.off()
pdf("supplementary_figure1.pdf")
plot(fullrange$Tec,fullrange$p89,width=30, height=30, unit="cm", res=300,pointsize=5,xlab="Tecia solanivora predicted density",ylab="PhoGV predicted prevalence", sub=paste("cor=",round(cor(fullrange$Tec,asin(fullrange$p89)),3),sep=""))
dev.off()

#
# 3) Overall prevalence
#

numberinf_Insects <- tecMap*p89plot
overall_prevalence <-sum(numberinf_Insects[fullMask])/sum(tecMap[fullMask])

meanPrevalence <- mean(p89plot[fullMask])
meanPrevalence

#writeRaster(mask2,"maskRange2TecP89.tif",driver="GTiff",overwrite=TRUE)

#
# Plot of ranged p89
#

rangedTecP89 <- p89plot*maskTecP89
rangedTecP89[maskTecP89==0] <- NA
jpeg("p89plot_rangedTecp89.jpg",width=15, height=15, unit="cm", res=300,pointsize=1)
plot(rangedTecP89)
plot(countryMap,add=TRUE)
dev.off()

jpeg("p89plot_rangedTecp89_virloc.jpg",width=15, height=15, unit="cm", res=300,pointsize=5)
plot(rangedTecP89)
points(aggregP89sp,pch=4,cex=1,col="black")
dev.off()

writeRaster(rangedTecP89,"p89plot_rangedTecp89.tif",driver="GTiff",overwrite=TRUE)

jpeg("hist_rangedTecP89.jpg");hist(rangedTecP89);dev.off()

rangedTecMap <- tecMap*maskTec
rangedTecMap[maskTec==0] <- NA
plot(rangedTecMap)  

#
# Correlations
#
tecMap <- raster("tecActGLM.tif")
p89Map <- raster("p89predPlot.tif")

# 1) correlations only on p89 points

aggregP89$predTec <- extract(tecMap,aggregP89[,c("x","y")])
aggregP89$predP89 <- extract(p89Map,aggregP89[,c("X","Y")])
cor(aggregP89$predTec,aggregP89$predP89)
lmTecP89_p89 <- lm(asin(predP89^.5)~predTec,data=aggregP89)
summary(lmTecP89_p89)
svg("P89LocTecP89biPlot.svg")
plot(aggregP89[,"predTec"],aggregP89[,"predP89"],width=15, height=15, unit="cm", res=300,pointsize=5,xlab="Tecia solanivora predicted density",ylab="PhoGV predicted prevalence", sub=paste("R2=",summary(lmTecP89_p89)$r.squared," p=",summary(lmTecP89_p89)$coefficients[2,4],sep=""))
dev.off()

# 2) Correlation for all points in the variable range sampled

Tecp89 <- stack(tecMap,p89plot)
validDatosTecP89 <- Tecp89[maskTecP89]
corTecP89 <- cor(log(validDatosTecP89[,"tecActGLM"]),log(validDatosTecP89[,"layer"])/(1-log(validDatosTecP89[,"layer"])))
lmTecP89 <- lm(log(validDatosTecP89[,"layer"])/(1-log(validDatosTecP89[,"layer"]))~log(validDatosTecP89[,"tecActGLM"]))
write.csv(summary(lmTecP89)$coefficients,"lmranged_predTecpredP89.csv")
svg("maskTecP89plot.svg")
#plot(log(validDatosTecP89[,"tecActGLM"]),log(validDatosTecP89[,"layer"])/(1-log(validDatosTecP89[,"layer"])), main="Relation between niche model predicted Tecia solanivora abundance and niche model predicted PhoGV prevalence on Tecia solanivora across sampled bioclimatic and elevitudinal range", xlab="log(Tecia solanivora)",ylab="logit(phoGV prevalence)",sub=paste("R = ",round(corTecP89,3),", p-value = ",summary(lmTecP89)$coefficients[2,4]),width=15, height=15, unit="cm", res=300,pointsize=5)
plot(log(validDatosTecP89[,"tecActGLM"]),log(validDatosTecP89[,"layer"])/(1-log(validDatosTecP89[,"layer"])), main="logit(PhoGV)~log(T. solanivora)", xlab="log(Tecia solanivora)",ylab="logit(phoGV prevalence)",sub=paste("R = ",round(corTecP89,3),", p-value = ",summary(lmTecP89)$coefficients[2,4]),width=15, height=15, unit="cm", res=300,pointsize=5)
dev.off()

#
# overall prevalence
#
meanprevalence = mean(validDatosTecP89[,2])
overall_prevalence = sum(validDatosTecP89[,1]*validDatosTecP89[,2]) / sum(validDatosTecP89[,1])
write.csv(data.frame(overall=overall_prevalence,mean=meanprevalence),"prevalence.csv")

#
# Epidemioloogy
#
library(BiodiversityR)
setwd("/home/legs/InsectVirus/")
source("dupas_etal_Functions.R")


table <- read.table("virusecofor.txt")
table$costal <- paste(table$Sitio,table$Campo,table$Costal,sep="_")
table$tuberculo <- paste(table$costal,table$Tuberculo,sep="_")
table$campo <- paste(table$Sitio,table$Campo,sep="_")
table$nonInf <- 1-table$p89
table <- table[table$PaisNo==2,]
table[,"Gradiente" ] <- as.factor(table[,"Gradiente" ])
#table[,"Ind" ] <- as.factor(table[,"Ind" ])
table[,"Tuberculo" ] <- as.factor(table[,"Tuberculo" ])
table[,"Costal" ] <- as.factor(table[,"Costal" ])
table[,"Campo" ] <- as.factor(table[,"Campo" ])
table[,"PaisNo" ] <- as.factor(table[,"PaisNo" ])
table[,"ProvinciaNo" ] <- as.factor(table[,"ProvinciaNo" ])

resultnested.1 <- glm(p89~Sitio/Costal/Tuberculo, data=table, family=binomial)
anova(resultnested.1)
results.table.1 <- cbind(as.data.frame(anova(resultnested.1)),p.value=pchisq(anova(resultnested.1)$Deviance[1:4], anova(resultnested.1)$Df[1:4], lower.tail = FALSE))
results.table.1

table <- read.table("virusecofor.txt")
table$costal <- paste(table$Sitio,table$Campo,table$Costal,sep="_")
table$tuberculo <- paste(table$costal,table$Tuberculo,sep="_")
table$campo <- paste(table$Sitio,table$Campo,sep="_")
table$nonInf <- 1-table$p89
table <- table[table$PaisNo==2,]
tableagg <- aggregation(table,BY="tuberculo",c("Name","Name","Name","Mean","Mean","Sum","Mean","Max","Mean","Mean","Mean","Mean","Mean","Name","Name","Name","Sum"))
tableagg[,"Gradiente" ] <- as.factor(tableagg[,"Gradiente" ])
tableagg[,"Ind" ] <- as.factor(tableagg[,"Ind" ])
tableagg[,"Tuberculo" ] <- as.factor(tableagg[,"Tuberculo" ])
tableagg[,"Costal" ] <- as.factor(tableagg[,"Costal" ])
tableagg[,"Campo" ] <- as.factor(tableagg[,"Campo" ])
tableagg[,"PaisNo" ] <- as.factor(tableagg[,"PaisNo" ])
tableagg[,"ProvinciaNo" ] <- as.factor(tableagg[,"ProvinciaNo" ])
tableagg <- tableagg[-nrow(tableagg),]

result <- glm(cbind(p89,nonInf)~Sitio+Campo, data=tableagg, family=binomial)
anova(result)
results.table <- cbind(round(as.data.frame(anova(result)),3),p.value=pchisq(anova(result)$Deviance, anova(result)$Df, lower.tail = FALSE))
results.table
results.table$dev.perc <- results.table$Deviance/sum(results.table$Deviance)
write.csv(results.table,"anovaCampo.csv")

resultnested <- glm(cbind(p89,nonInf)~Sitio/Costal/Tuberculo, data=tableagg, family=binomial)
anova(resultnested)
results.table.nested <- cbind(round(as.data.frame(anova(resultnested)),3),p.value=pchisq(anova(resultnested)$Deviance, anova(resultnested)$Df, lower.tail = FALSE))
results.table.nested$dev.perc <- results.table.nested$Deviance/sum(results.table.nested$Deviance)
write.csv(results.table.nested,"anovaNested.csv")

resultnested.1 <- glm(p89~Sitio/Costal/Tuberculo, data=table, family=binomial)
anova(resultnested.1)
results.table.1 <- cbind(as.data.frame(anova(resultnested.1)),p.value=pchisq(anova(resultnested.1)$Deviance[1:4], anova(resultnested.1)$Df[1:4], lower.tail = FALSE))
results.table.1

resultnested.2 <- glm(p89~(Sitio+Campo)/Costal/Tuberculo, data=table, family=binomial)
results.table.2 <- cbind(round(as.data.frame(anova(resultnested.2)),3),p.value=pchisq(anova(resultnested.2)$Deviance, anova(resultnested.2)$Df, lower.tail = FALSE))
results.table.2$perc.dev <-  round(results.table.2$Deviance/sum(na.omit(results.table.2$Deviance)),3)
write.csv(results.table.2,"results.epidemio.csv")
summary(resultnested.2)

resultnested.3 <- glm(p89~Sitio/Campo/Costal, data=table, family=binomial)
results.table.3 <- cbind(round(as.data.frame(anova(resultnested.3)),3),p.value=pchisq(anova(resultnested.3)$Deviance, anova(resultnested.3)$Df, lower.tail = FALSE))
results.table.3$perc.dev <-  round(results.table.3$Deviance/sum(na.omit(results.table.3$Deviance)),3)
write.csv(results.table.3,"results.epidemio.effect.campo.csv")
summary(resultnested.3)
                          
